# Supplementary material for: Responses of Three Pedicularis Species to Geological and Climatic Changes in the Qinling Mountains and Adjacent Areas in East Asia
Source: Plants (Basel). 2024 Mar 8;13(6):765. doi: 10.3390/plants13060765 (PMC10974801; doi:10.3390/plants13060765)
Supplement: Supplementary file 1 [file plants-13-00765-s001.zip]

Archive with 1 entries (1 files):
- plants-2872110-supplementary.pdf
